# Supplementary material for: Discovery of gramicidin A analogues with altered activities by multidimensional screening of a one-bead-one-compound library
Source: Nat Commun. 2020 Oct 1;11:4935. doi: 10.1038/s41467-020-18711-2 (PMC7531004; doi:10.1038/s41467-020-18711-2)
Supplement: Supplementary file 3 — Source data [file 41467_2020_18711_MOESM3_ESM.xlsx]

## Sheet: Figure 3a
Figure 3a
cell viability/%	H+/Na+ transport activity	antibacterial activity
100	1.07	-
100	1.08	+
100	1.14	++
100	1.12	++
100	1.16	-
59.7	1.24	+
9.5	1.18	++
100	1.09	-
100	1	-
100	1.05	+
100	1.1	-
100	1.04	++
100	1.07	-
100	1.16	-
100	1.06	-
100	1.04	+
100	1.06	-
100	1.14	-
100	1.08	-
100	1	-
100	1.12	-
100	1.05	-
100	1.24	-
100	1.19	-
100	1.03	-
100	1.11	+
34.1	1.07	+
95.8	1.08	+
1.8	1.01	++
100	1.05	+
5.9	1.16	++
100	1.03	-
100	1.01	-
100	1.1	-
100	1.05	-
100	1.12	-
100	1.01	-
0.2	1.11	+
15.6	1.06	++
1.5	1.04	+++
100	1.02	++
100	1.1	+
96.8	1.01	-
100	1.11	-
100	1.08	-
100	1.13	-
93.4	1.03	-
89.7	1.15	-
90.6	1.19	+
100	1.06	+
60.4	1.04	+
100	1.1	-
100	1.05	-
85.9	1.03	-
100	1.01	-
65.8	1.13	-
52.9	1	+
58.1	1.03	-
71.2	1.06	-
95.6	1.03	+
4	1.02	-
72.7	1.1	-
91.1	1.04	+
100	1.19	-
100	1.03	-
100	1.1	-
100	1.06	-
100	1.04	-
100	1.03	-
100	1.04	+
100	1.03	-
100	1.04	-
100	1.01	-
0	1.05	-
0	1.09	-
100	1.22	+
100	1.26	-
47.9	1.18	++
100	1.07	+
100	1.09	-
100	1.16	-
100	1.07	-
100	1.04	+
100	1	-
100	1.02	-
100	1.07	-
100	1.16	+
100	1.2	-
100	1.15	+
100	1.26	-
17	1.24	++
100	1.05	-
100	1.09	-
100	1.18	-
100	1.22	+
100	1.28	++
100	1.34	-
0	1.01	-
100	1.18	-
11.5	1.18	+
100	1.32	-
100	1.01	+
100	1.03	+
100	1.15	-
100	1.07	-
100	1.14	-
100	1.03	+
100	1.07	-
100	1.06	-
100	1.32	-
100	1.13	-
100	1.22	-
100	1.02	-
100	1.22	-
9.2	1.06	++
31	1.21	++
100	1	-
100	1.06	+
0.3	1.11	+
100	1.05	-
75.7	1.12	-
84.6	1.08	-
2.8	1.15	-
100	1.13	-
17.7	1.23	+
100	1.16	-
99	1.01	-
95.1	1.06	-
100	1.13	-
12.5	1.09	-
100	1.16	-
100	1.06	+
87.5	1.27	-
93.1	1.1	-
100	1.2	-
100	1.04	-
100	1.18	-
6.3	1.14	++
100	1.12	-
8.2	1.12	-
0	1.26	++
100	1.05	-
99.9	1.04	+
100	1.01	-
100	1	-
90.2	1.16	-
97.4	1.19	-
87.6	1.06	-
100	1.03	-
99.5	1.24	-
4.6	1.13	+
100	1.1	+
100	1.2	-
0.1	1.15	++
3.3	1.14	++
100	1.08	-
100	1.33	+
100	1.09	-
100	1.03	+
100	1	-
100	1.29	-
100	1.01	-
100	1.12	-
100	1.01	+
100	1.16	-
100	1.22	-
100	1.06	-
100	1.02	-
1.7	1.04	-
100	1.11	-
100	1.03	-
100	1.08	-
100	1.16	-
100	1.12	-
100	1.18	-
100	1.23	-
95.2	1.02	+
0	1.22	+
100	1.18	-
100	1.28	-
0.1	1.51	++
100	1.31	-
100	1	-
100	1.1	-
100	1	-
100	1.14	-
100	1.16	-
100	1.12	+
92.4	1.05	-
100	1.15	-
100	1.06	-
100	1.03	+
100	1.22	-
98.7	1.44	-
95.1	1.32	-
90.6	1.19	-
100	1.16	-
100	1.05	-
96.2	1.33	-
95.6	1.09	+
93	1.05	-
93	1.43	-
85.9	1	-
98.8	1.05	-
2.3	1.29	+
3.2	1.21	+
100	1.05	-
100	1.13	+
14.3	1.18	-
100	1.01	-
100	1.07	-
100	1.12	-
100	1.18	-
85.6	1.15	-
100	1.3	-
6.3	1.38	+
100	1.19	-
3.5	1.26	++
100	1.11	-
100	1.18	-
100	1.12	++
100	1.35	-
100	1.03	-
94.4	1.04	-
100	1.01	+
100	1.06	-
100	1.09	-
100	1.19	-
100	1.02	-
89.5	1.18	++
100	1.06	-
49.1	1.27	++
48.2	1.16	+
100	1.21	-
100	1.12	-
100	1.01	+
100	1.02	-
100	1.05	+
100	1.19	-
100	1.33	-
100	1.27	++
100	1.22	-
100	1.4	-
100	1.22	-
100	1.05	-
100	1.33	-
12.2	1.39	++
100	1.25	-
100	1.02	-
100	1.37	-
100	1.15	+
100	1.26	-
100	1.33	-
100	1.18	++
100	1.05	-
100	1.32	+
100	1.11	++
100	1.25	-
36.4	1.23	+
100	1.24	-
100	1.19	-
100	1.27	-
100	1.17	+
100	1.06	-
100	1.45	-
100	1.06	-
100	1.17	-
100	1.22	-
100	1.05	-
100	1.08	-
96.8	1.26	++
100	1.24	+
85.3	1.23	++
69.7	1.03	-
3.9	1.17	+
85.1	1.13	-
80	1.11	-
81.3	1.09	-
93.2	1.11	++
90.5	1.06	-
36.7	1.05	+
95.5	1.11	-
11.1	1.16	++
100	1.26	-
100	1.09	-
79.3	1.46	-
77.8	1.19	-
100	1.12	-
9.9	1.02	+
73	1.05	-
94.7	1	-
78.7	1.08	-
7.3	1.16	+
93.5	1.13	-
70.3	1.07	+
67.9	1.07	-
80.8	1.1	-
87.7	1.1	-
79.9	1.03	-
5.4	1.25	++
43.5	1.03	-
57.3	1.13	++
67.2	1.03	-
100	1.36	-
100	1.08	-
100	1.14	-
100	1.07	-
100	1.09	-
100	1.03	-
0	1.01	+
100	1.03	+
100	1.17	-
100	1.07	+
100	1.04	+
100	1.02	-
100	1.02	-
100	1.2	-
100	1.23	-
100	1.05	-
100	1.14	-
100	1.15	-
100	1.16	-
100	1.16	-
100	1.18	+
100	1.31	-
100	1.15	-
100	1.13	-
78.6	1.23	+
100	1.1	-
100	1.18	-
100	1.12	-
100	1.02	-
100	1.06	-
100	1.06	+
100	1.07	+
100	1.07	-
100	1.1	-
100	1.21	-
100	1.01	-
100	1.02	-
100	1.07	-
100	1.15	-
100	1.08	-
100	1.09	-
100	1.17	+
100	1.08	-
90.3	1.15	+
0	1.15	+
16.1	1.09	+
100	1.17	-
100	1.03	-
100	1.14	-
100	1.06	-
45.4	1.03	-
10.6	1.02	-
58.5	1.04	-
82.2	1.04	-
94.6	1.11	-
100	1.07	-
100	1.3	-
19.4	1.06	-
100	1.11	-
100	1	-
100	1.01	-
100	1.05	-
100	1.03	+
3.9	1.03	+
100	1.08	-
100	1.03	-
100	1.01	-
100	1.21	-
100	1.12	-
100	1.04	+
10.8	1.01	+
100	1.11	-
100	1.1	-
100	1.12	-
17.4	1.1	+
100	1.04	-
100	1.04	-
100	1.04	-
16.8	1.13	+
100	1.13	-
100	1.05	-
100	1.17	-
100	1.03	-
68.3	1.12	-
47.4	1.02	-
54.5	1	-
66.4	1.02	-
0	1.12	+
34.4	1.01	-
47.5	1.03	-
4.1	1.23	-
53.6	1.01	-
52.6	1.01	-
48.7	1.09	-
71.4	1.28	-
83.1	1.01	-
61.3	1.03	-
60.9	1.22	-
60.6	1.01	+
63.4	1.15	-
56.2	1.07	-
55.3	1.2	-
54.4	1.08	-
61.8	1	-
6.4	1.05	+
61	1.08	-
66.9	1.15	-
100	1.04	+
70.8	1.09	-
71.2	1.05	-
72.4	1.11	-
62.2	1.05	-
67.3	1.1	-
40.6	1.07	-
74.1	1.15	+
80.7	1.22	-
81.1	1.23	-
84.7	1.05	+
79.1	1.08	+
85.9	1.04	+
8.7	1.09	-
49.1	1.21	-
57.9	1.12	-
56.1	1.07	-
96.1	1.03	+
7.4	1.21	+
71.3	1.12	-
94.7	1.18	+
83.5	1.01	-
58	1.14	-
58.6	1.01	-
51	1.13	-
72.6	1.1	-
44.2	1.04	-
70.9	1.03	-
61.7	1.05	-
100	1.07	-
100	1.03	+
100	1.15	-
6	1.02	+
4.3	1.05	++
100	1.18	-
100	1.18	-
100	1.16	-
0	1.04	-
100	1.15	-
100	1.14	-
3.8	1.16	-
100	1.14	+
48.6	1.03	+
100	1.15	-
100	1.14	+
0	1.16	+
100	1.06	-
100	1.05	-
100	1.1	-
100	1.18	-
100	1.21	-
0	1.21	+
100	1.26	-
100	1.08	-
100	1.26	-
8.1	1.04	+
100	1.07	-
100	1.23	+
100	1.01	-
100	1.15	-
100	1.06	-
56.6	1.09	-
46.3	1.05	+
100	1.04	+
100	1.11	-
100	1.01	-
3.4	1	-
100	1.02	-
100	1	-
100	1.08	-
100	1.04	-
100	1.02	-
100	1.15	-
11.8	1.13	+
100	1.24	-
100	1.14	-
100	1.14	-
91.3	1.18	-
100	1.1	-
100	1.05	-
100	1.21	+
100	1.02	-
38.5	1.1	+
79.4	1.15	-
100	1.19	++
44.1	1.04	-
39.9	1.03	+
57.1	1.09	+
55.2	1.11	-
97.7	1.01	-
87.3	1.08	+
76	1.1	-
100	1.05	-
100	1.09	-
100	1.05	-
8.7	1.07	-
63.4	1.19	-
100	1.08	+
3.2	1.08	-
65.2	1	-
66	1.06	-
2.6	1.02	-
76.8	1.04	-
76.4	1.27	-
64.7	1.03	-
100	1.06	+
9.9	1.04	-
87.6	1.47	-
78.1	1.12	-
49.1	1.05	-
15.5	1.26	+
42.1	1.02	-
5.2	1.02	-
34.3	1	-
61.1	1.01	-
45.1	1.07	+
55.3	1.09	-
53	1.03	+
56.6	1.09	-
57.5	1.3	-
45.4	1.21	-
47.4	1.04	+
41.5	1.12	+
51.1	1.38	-
100	1.18	++
8.1	1.18	-
49.2	1.04	-
100	1.01	-
98.9	1.23	-
100	1.08	-
100	1.09	-
100	1.04	-
100	1.33	-
100	1.07	+
100	1.01	-
100	1.14	+
85.4	1.05	+
98.1	1.02	+
100	1.08	-
100	1.01	-
100	1.16	-
100	1	-
100	1.04	-
100	1.32	-
100	1.04	-
100	1.03	-
6.4	1.01	-
2.1	1.01	-
100	1.09	-
100	1.05	-
100	1.01	-
100	1.21	-
100	1.29	-
100	1.11	-
100	1.06	-
51.7	1.04	+
9.6	1.04	-
91.7	1.1	-
4.7	1.04	-
100	1.07	-
10.2	1.02	+
97	1.08	+
0	1.33	++
86	1.43	-
81.1	1.08	-
100	1.16	+
98.3	1.33	-
99.9	1.42	+
100	1.01	-
100	1.01	-
92.8	1.06	-
100	1.24	-
100	1.24	+
94.4	1.09	-
93.6	1.03	-
100	1.01	-
100	1.18	-
100	1.05	-
100	1.07	-
2.6	1.14	-
100	1.03	+
100	1.05	-
100	1.04	-

## Sheet: Supplementary Figure 1
Supplementary Figure 1
1
concentration/nM	5000	1000	200	40	8	1.6	0.32	0.064	0.0128	0.00256	0.000512
	57.2698	36.4056	26.5638	14.5572	11.9937	1.30895	0.0372712	4.52209	3.40614	3.19996	1.36022
	45.8291	34.1405	29.1236	22.409	6.96399	1.67248	-1.4564	0.639429	6.27729	1.0665	3.86948
	46.6701	30.0737	30.6096	17.147	7.10526	5.41524	8.0175	10.119	1.50503	-1.23904	-1.04378
A1
concentration/nM	5000	1000	200	40	8	1.6	0.32	0.064	0.0128	0.00256	0.000512
	74.0004	20.1834	24.2624	20.3219	18.3076	5.41615	6.64154	5.78736	18.8248	19.0421	15.596
	66.4045	27.4358	22.7393	7.57022	19.5293	5.44879	18.6722	7.03582	18.451	18.9023	11.1897
	47.3037	26.1069	19.0922	17.0093	5.64725	6.46582	17.2971	10.8676	13.318	11.8141	18.8476
B01
concentration/nM	5000	1000	200	40	8	1.6	0.32	0.064	0.0128	0.00256	0.000512
	48.3001	29.7517	33.1976	26.5947	14.4288	9.84799	13.2144	5.49945	8.29866	11.158	5.61319
	45.6479	27.7024	27.0157	14.0138	20.3717	4.6318	15.7695	8.53142	14.9537	7.53846	12.0264
	77.7437	34.1347	30.6543	18.3251	10.7944	9.4348	7.69246	5.07846	14.0939	10.5473	5.31852
B02
concentration/nM	5000	1000	200	40	8	1.6	0.32	0.064	0.0128	0.00256	0.000512
	38.5863	23.4943	17.1246	11.4708	14.5931	10.6531	3.44611	6.7018	7.7612	10.3575	9.01978
	36.6933	22.4951	21.9524	19.6235	12.2206	8.10203	4.91551	5.87216	17.627	0.791615	15.736
	43.5874	16.9683	27.5088	9.06833	13.5025	5.99553	7.30332	12.3383	12.0633	7.57632	15.2512
B03
concentration/nM	5000	1000	200	40	8	1.6	0.32	0.064	0.0128	0.00256	0.000512
	72.3831	37.6674	37.1629	32.4215	22.9494	5.29884	12.8598	9.06289	13.2228	8.03554	5.50478
	71.3728	31.8257	34.3426	16.7903	19.7369	14.829	15.0844	6.7749	16.5208	15.949	15.3461
	73.9246	42.0921	29.4644	25.2195	18.966	8.99582	11.8922	3.53057	14.0976	9.45583	13.2964
B04
concentration/nM	5000	1000	200	40	8	1.6	0.32	0.064	0.0128	0.00256	0.000512
	49.4317	31.9617	31.7359	10.2052	4.49618	3.92021	3.83103	3.29978	9.24008	-0.0486344	5.51178
	48.1889	33.3362	28.6719	8.41239	6.30184	-4.96517	-2.37518	2.84107	8.43148	-3.19987	4.53655
	46.8231	31.6759	15.6803	22.8437	12.8514	7.61524	0.0822694	2.34636	0.798695	2.18737	0.445528
B11
concentration/nM	5000	1000	200	40	8	1.6	0.32	0.064	0.0128	0.00256	0.000512
	51.942	29.3702	16.8668	10.5587	9.97717	6.64333	7.50441	7.04521	7.11086	14.2851	5.49406
	51.7671	19.1829	21.6675	19.8477	11.641	8.72222	4.74249	5.61798	13.4023	9.55191	6.86269
	63.4556	26.8244	22.4815	14.3879	10.0816	7.95336	-0.90719	12.7128	5.9017	1.71351	12.708
B12
concentration/nM	5000	1000	200	40	8	1.6	0.32	0.064	0.0128	0.00256	0.000512
	41.4626	25.4415	28.0368	5.30622	7.9647	8.99584	3.80822	3.70547	5.87981	2.34015	14.3151
	58.8643	27.5334	20.6509	8.90273	15.5867	0.304143	6.95517	7.97335	8.13096	-6.41605	14.218
	47.4572	28.0661	3.75768	13.6255	17.3879	5.91938	6.51026	3.22897	3.94023	3.10461	7.53143
B13
concentration/nM	5000	1000	200	40	8	1.6	0.32	0.064	0.0128	0.00256	0.000512
	66.9777	32.784	29.195	8.5256	16.7483	8.62775	0.498266	2.15798	17.1111	5.0387	12.6222
	54.6664	37.4398	23.7339	14.4302	16.868	-5.51775	9.03507	0.465603	10.8226	-8.85607	8.68059
	50.7322	33.6736	11.0358	19.7817	17.3839	5.63399	4.35438	8.15606	6.74324	0.411806	14.1878
B21
concentration/nM	5000	1000	200	40	8	1.6	0.32	0.064	0.0128	0.00256	0.000512
	73.5609	40.751	39.5964	21.4059	15.0705	5.22088	1.61204	-0.802967	-1.18409	18.072	14.8974
	68.2985	51.3594	37.7798	19.6002	19.6578	-3.49206	3.04012	4.13754	8.35696	-2.38243	5.3396
	59.7258	47.003	25.5852	32.4332	20.2333	12.0075	7.43935	1.85798	7.1241	0.726034	11.8083
B22
concentration/nM	5000	1000	200	40	8	1.6	0.32	0.064	0.0128	0.00256	0.000512
	70.9515	57.1747	30.6863	21.9455	24.0812	12.4052	3.43935	4.11591	2.40469	6.39853	5.23288
	65.7371	48.6012	31.8474	34.569	19.193	7.371	-1.28271	2.09135	9.3526	0.912187	5.70845
	71.376	49.2408	39.9799	23.6152	19.2236	12.8868	7.2259	9.6371	2.53388	1.99972	3.74548

## Sheet: Supplementary Figure 5
Supplementary Figure 5
1
concentration/nM	5000	1000	200	40	8	1.6	0.32	0.064	0.0128	0.00256	0.000512
	72.2926	68.3656	70.2683	66.4966	43.5648	25.261	9.98811	7.46409	3.98155	2.39867	0.139315
	68.3983	69.2628	64.7328	62.6758	41.9563	17.8892	12.6133	5.49494	3.01895	0.292596	-1.02562
	71.8941	73.7672	64.4099	58.9306	41.0019	24.5099	15.027	5.60428	2.7829	2.30364	0.816816
A1
concentration/nM	5000	1000	200	40	8	1.6	0.32	0.064	0.0128	0.00256	0.000512
	74.4116	75.1932	71.9954	69.1281	59.1193	35.8143	16.8499	6.84113	5.86683	3.30691	1.8002
	69.1356	74.1998	72.6939	68.6879	56.2604	34.663	16.683	9.00236	6.43995	4.63422	1.76282
	72.7894	72.8534	69.0451	67.3822	57.9939	30.2235	16.1323	6.57201	5.48143	1.40732	1.20631
B01
concentration/nM	5000	1000	200	40	8	1.6	0.32	0.064	0.0128	0.00256	0.000512
	81.6644	71.9268	69.4784	71.8328	59.2885	32.2794	11.2834	6.09994	3.80623	2.58164	1.90907
	79.4929	73.661	69.9514	71.2991	57.8145	31.2161	14.5673	7.56728	6.17227	3.58176	4.79554
	76.8567	73.9278	71.5477	68.3245	59.5121	30.2392	12.3484	7.34947	6.27369	5.16799	3.18687
B02
concentration/nM	5000	1000	200	40	8	1.6	0.32	0.064	0.0128	0.00256	0.000512
	75.4417	75.3536	73.6961	73.3306	56.3118	29.1914	11.0985	7.24638	4.16264	2.14634	0.264314
	72.7674	79.2012	72.6071	69.0608	49.6431	27.2825	10.392	2.88334	0.61118	0.0547028	0.782748
	77.9824	75.9728	72.9778	69.1921	51.0872	29.9486	10.3413	3.65241	1.63984	1.67117	0.124076
B03
concentration/nM	5000	1000	200	40	8	1.6	0.32	0.064	0.0128	0.00256	0.000512
	79.6141	72.6177	74.8622	68.5122	70.1046	44.4719	19.1274	11.12	8.08624	4.06283	3.42553
	83.2523	71.4474	71.9344	68.0449	68.0194	42.2282	20.4439	10.2864	3.87969	4.36917	4.54163
	73.0858	69.5798	68.9589	67.6654	61.5034	45.2028	18.4811	11.0165	7.19927	6.1349	4.45376
B04
concentration/nM	5000	1000	200	40	8	1.6	0.32	0.064	0.0128	0.00256	0.000512
	78.0479	75.0683	73.8391	70.9935	54.4909	26.4566	10.5694	5.94457	-1.2605	1.3317	-0.234616
	76.1013	78.833	72.9169	73.4781	53.2036	23.815	12.3828	3.11085	2.86215	0.854235	0.942714
	78.9016	77.3632	76.5429	68.8062	54.0987	22.5252	8.55989	2.02758	-0.0943246	1.54772	1.02721
B11
concentration/nM	5000	1000	200	40	8	1.6	0.32	0.064	0.0128	0.00256	0.000512
	72.3937	70.5972	70.7655	66.9626	38.4333	25.1993	12.4442	7.71639	4.58587	3.18134	2.87066
	72.1348	73.9169	66.8425	64.2822	37.5732	24.5125	13.4783	4.16156	1.98969	2.22413	2.38595
	73.2071	73.5278	69.2783	61.6393	33.164	22.5261	13.1353	7.01449	1.99256	1.33309	5.02024
B12
concentration/nM	5000	1000	200	40	8	1.6	0.32	0.064	0.0128	0.00256	0.000512
	78.5724	74.8337	72.1513	71.4784	63.7974	35.2545	16.8579	8.32055	4.76089	3.47636	2.81769
	78.4083	73.0658	73.1412	67.4712	60.2094	35.7349	20.7391	5.0339	4.75343	5.31513	0.0271028
	76.7501	70.6415	71.1696	69.6703	62.8038	38.3822	16.934	7.36872	4.72881	5.07717	-0.58905
B13
concentration/nM	5000	1000	200	40	8	1.6	0.32	0.064	0.0128	0.00256	0.000512
	77.0905	70.4102	70.9489	69.7421	62.5081	34.5009	17.1662	7.57256	2.80162	3.10223	3.01737
	71.4732	68.4527	69.9169	65.8817	62.2715	38.0687	17.5754	8.7038	3.44815	3.76602	1.95157
	77.0208	68.0392	66.3002	68.9295	60.6584	36.068	16.2478	6.57148	5.08713	3.19716	2.60817
B21
concentration/nM	5000	1000	200	40	8	1.6	0.32	0.064	0.0128	0.00256	0.000512
	82.5653	81.8535	78.878	75.8465	73.419	41.7064	12.3823	6.77467	7.63178	3.95009	2.38363
	78.9179	78.0432	79.2127	74.348	69.4178	40.5042	9.36679	3.57865	2.99792	1.0017	1.44264
	76.8722	78.4426	80.049	76.0982	73.375	40.751	13.3536	3.36457	3.58024	1.21578	2.02896
B22
concentration/nM	5000	1000	200	40	8	1.6	0.32	0.064	0.0128	0.00256	0.000512
	88.1657	79.8358	80.49	71.1735	63.0425	28.0205	9.53613	5.2777	4.87431	2.25503	3.48758
	79.255	79.3757	75.6285	74.4694	64.573	30.7244	13.0972	5.07321	2.04095	-0.305942	0.611885
	76.0319	78.5441	73.1074	76.8331	66.6211	31.4442	10.1736	4.24325	3.25194	2.73032	2.73671

## Sheet: Supplementary Figure 6
Supplementary Figure 6
1
concentration/nM	5000	1000	200	40	8	1.6	0.32	0.064
	105.268	105.38	103.106	34.3656	1.69349	0.149701	0.00935629	-0.102919
	98.5872	105.127	103.836	35.4042	1.18825	0.121632	0.00935629	-0.102919
	105.38	102.461	97.3241	16.2332	1.35666	0.149701	-0.0467814	-0.102919
A1
concentration/nM	5000	1000	200	40	8	1.6	0.32	0.064
	100.379	100.139	91.8294	7.0546	0.717417	0.418493	0.538063	0.239139
	93.3838	101.813	90.3348	10.4026	0.777202	0.597848	0.538063	0.358709
	110.004	92.3077	95.7752	11.0602	0.777202	0.418493	0.597848	0.418493
B01
concentration/nM	5000	1000	200	40	8	1.6	0.32	0.064
	86.7917	88.8628	93.3568	72.5674	2.61821	0.468933	0.312622	0.117233
	85.4631	91.5592	91.5592	72.1766	2.14928	0.3517	0.273544	0.156311
	85.0723	74.5213	80.9301	64.322	2.34467	0.508011	0.390778	0.273544
B02
concentration/nM	5000	1000	200	40	8	1.6	0.32	0.064
	82.9154	85.4229	93.9485	81.6115	1.67168	1.37078	0.768974	0.36777
	111.802	105.684	102.474	97.3587	3.2765	0.869274	0.468071	0.267469
	90.9395	104.179	116.817	82.113	2.47409	0.568372	0.36777	0.167168
B03
concentration/nM	5000	1000	200	40	8	1.6	0.32	0.064
	101.131	96.2554	87.7129	93.2128	46.5609	1.46925	0.377064	0.104018
	96.8015	102.652	94.149	103.784	39.1887	1.54726	0.377064	0.0650111
	89.1171	97.1135	81.0038	91.4185	42.8943	1.70329	0.260044	0.104018
B04
concentration/nM	5000	1000	200	40	8	1.6	0.32	0.064
	93.2473	95.8825	94.812	102.937	41.0925	0.850947	-0.0274499	-0.1098
	99.1491	92.9728	92.8905	102.937	61.1035	1.07055	0.0274499	-0.13725
	92.0395	102.937	96.5413	100.302	64.8916	0.988197	0.0548998	-0.1098
B11
concentration/nM	5000	1000	200	40	8	1.6	0.32	0.064
	88.1316	81.3789	95.5926	84.2594	95.0732	56.7763	12.6712	0.110184
	83.9289	84.9205	102.959	108.201	95.2149	59.7985	12.5295	0.204628
	80.4344	104.281	98.9926	93.9871	92.4288	52.9986	13.8045	-0.078703
B12
concentration/nM	5000	1000	200	40	8	1.6	0.32	0.064
	103.569	118.428	108.803	117.586	113.676	68.7387	15.4401	-0.0200521
	97.5536	99.7193	108.322	94.1247	112.894	85.7028	18.087	0.100261
	115.3	104.231	97.7943	99.9599	89.1919	63.6856	19.7714	0.28073
B13
concentration/nM	5000	1000	200	40	8	1.6	0.32	0.064
	108.673	95.7343	104.895	99.3232	86.0066	85.9122	70.8956	5.21014
	94.5538	82.8428	95.2149	101.07	102.062	91.1066	64.4263	5.96569
	92.7121	96.3482	111.223	98.8982	89.2649	73.7762	52.9041	4.97403
B21
concentration/nM	5000	1000	200	40	8	1.6	0.32	0.064
	92.6234	93.6892	105.245	105.245	96.0733	88.304	101.599	43.3714
	90.6881	95.877	94.755	96.0733	95.6526	98.822	98.3732	63.8743
	101.43	105.245	105.245	105.245	100.112	96.4379	104.095	52.9918
B22
concentration/nM	5000	1000	200	40	8	1.6	0.32	0.064
	105.245	104.319	102.104	104.993	105.245	95.6245	92.2588	61.7988
	98.7659	105.245	95.877	98.85	93.2405	105.245	101.066	71.5034
	105.245	100.954	98.9903	98.822	103.394	96.9428	98.5976	34.0314

## Sheet: Supplementary Figure 7
Supplementary Figure 7
1
concentration/nM	3000	1000	333	111	37	12
	114.417	88.6503	54.2945	10.7362	1.53374	0.306748
	107.818	17.9153	23.127	8.14332	3.25733	5.21173
	121.222	78.135	14.791	11.8971	6.43087	0.321543
A1
concentration/nM	3000	1000	333	111	37	12
	123.596	121.348	48.3146	1.87266	6.36704	7.49064
	117.264	60.2606	9.44625	6.18893	7.16612	10.7492
	107.717	72.6688	9.6463	4.18006	7.07395	4.82315
B01
concentration/nM	3000	1000	333	111	37	12
	94.2466	4.93151	4.38356	6.0274	4.38356	4.93151
	87.5	9.86842	-0.657895	3.61842	1.64474	-0.657895
	110.453	3.48432	4.87805	2.43902	-1.39373	-3.83275
B02
concentration/nM	3000	1000	333	111	37	12
	56.6952	3.4188	3.4188	3.9886	3.1339	2.2792
	90.2439	-0.696864	3.83275	3.13589	6.62021	-0.348432
	105.882	2.26244	-0.904977	-3.61991	-2.71493	-4.52489
B03
concentration/nM	3000	1000	333	111	37	12
	109.259	2.59259	-0.740741	2.96296	2.59259	-0.740741
	96	-2.33333	-0.666667	-3.66667	-9.66667	-6.33333
	35.8333	-2.91667	-3.75	-2.5	-0.833333	2.08333
B04
concentration/nM	3000	1000	333	111	37	12
	22.5166	2.31788	3.97351	2.31788	3.97351	3.97351
	28.2967	3.84615	3.2967	3.02198	-1.92308	1.64835
	6.12245	17.6871	7.48299	-2.04082	4.08163	3.7415
B11
concentration/nM	3000	1000	333	111	37	12
	55.4945	11.2637	4.67033	4.94505	0.824176	-0.274725
	65.6463	11.9048	6.12245	4.7619	0.680272	6.46259
	45.625	8.4375	5	5.9375	5.9375	5
B12
concentration/nM	3000	1000	333	111	37	12
	1.11111	3.7037	3.7037	3.7037	7.77778	5.92593
	5.41667	0.833333	-0.416667	3.75	2.5	-8.75
	-6	0.666667	-3.33333	-2	-2.66667	4.33333
B13
concentration/nM	3000	1000	333	111	37	12
	-3.37423	-1.53374	0.920245	2.14724	4.60123	3.98773
	-2.08333	-2.43056	0.694444	9.72222	3.125	4.86111
	-14.876	-12.8099	-2.47934	-14.876	-10.7438	4.54545
B21
concentration/nM	3000	1000	333	111	37	12
	-2.24719	3.74532	8.2397	16.1049	6.74157	6.74157
	-0.347222	-1.38889	1.04167	5.55556	2.77778	3.47222
	-11.5702	-11.157	-10.3306	-4.54545	4.54545	-5.78512
B22
concentration/nM	3000	1000	333	111	37	12
	1.98675	-1.98675	-5.62914	1.65563	-3.64238	0.993377
	2.589	-0.970874	5.17799	-0.323625	10.0324	6.47249
	-9.85222	-17.2414	-13.7931	-14.7783	-12.8079	-15.7635

## Sheet: Supplementary Table 14
Supplementary Table 14
	EC50 (nM)					IC50 (nM)
compounds	1st	2nd	3rd		compounds	1st	2nd	3rd
1	4.657	3.912	4.811		1	4.862	6.834	5.734
A1	1.895	3.5	1.992		A1	3.52	5.055	3.735
B01	2.674	1.667	2.489		B01	8.908	12.402	31.301
B02	3.076	1.683	5.383		B02	18.723	18.107	13.559
B03	1.767	1.013	1.179		B03	35.896	38.941	37.968
B04	3.43	3.505	4.185		B04	34.258	41.652	46.035
B11	6.438	2.578	7.922		B11	289.298	276.588	183.665
B12	1.663	0.838	2.98		B12	339.507	328.911	491.315
B13	1.538	1.598	1.512		B13	>1000	>1000	>1000
B21	1.572	1.582	1.316		B21	>1000	>1000	>1000
B22	2.491	2.934	1.935		B22	>1000	>1000	>1000
